# Supplementary material for: FEM analysis in excellent cushion characteristic of ostrich (Struthio camelus) toe pads
Source: PLoS One. 2019 May 22;14(5):e0216141. doi: 10.1371/journal.pone.0216141 (PMC6530833; doi:10.1371/journal.pone.0216141)
Supplement: S1 Fig — A Negative acceleration peak. B Negative acceleration peak reduction ratio. C Peak impact force. D Peak impact force reduction ratio. E Maximum equivalent stress. F Maximum equivalent stress reduction ratio. (XLS) [file pone.0216141.s001.xls]

## Sheet: Sheet1
Negative acceleration peak
Impact velocity	1.339m/s	0.669m/s		Impact velocity	1.339m/s	0.669m/s
Model	Negative acceleration peak			Negative acceleration peak reduction ratio
1	21.78	9.57		model 2-model 1	0.027	0.036
2	22.38	9.93		model 3-model 1	0.094	0.114
3	24.03	10.81		model 4-model 1	0.285	0.295
4	30.47	13.58
Peak impact force
Impact velocity	1.339m/s	0.669m/s		Impact velocity	1.339m/s	0.669m/s
Model	peak impact force(N)			Negative acceleration peak reduPeak impact force reduction ratioction ratio
1	8017.2	3530.5		model 2-model 1	0.029	0.035
2	8253.5	3658.8		model 3-model 1	0.095	0.112
3	8854.6	3976.2		model 4-model 1	0.284	0.293
4	11199.4	4996.6
Maximum equivalent stress
Impact velocity	1.339m/s	0.669m/s		Impact velocity	1.339m/s	0.669m/s
Model	maximum equivalent stress(MPa)			Negative acceleration peak reduction ratio
1	1.83	1.25		model 2-model 1	0.122	0.071
2	2.09	1.34		model 3-model 1	0.2693	0.094
3	2.51	1.37		model 4-model 1	0.381	0.208
4	2.96	1.51
