# Supplementary material for: FEM analysis in excellent cushion characteristic of ostrich (Struthio camelus) toe pads
Source: PLoS One. 2019 May 22;14(5):e0216141. doi: 10.1371/journal.pone.0216141 (PMC6530833; doi:10.1371/journal.pone.0216141)
Supplement: S1 Table — (XLS) [file pone.0216141.s002.xls]

## Sheet: Sheet1
Modal order	natural frequency	Participation coefficient of each degree of freedom
	(Hz)
		X-Translation	Y-Translation	Z-Translation	X-Rotation	Y-Rotation	Z-Rotation
1	164.22	-0.228	0.119	1.434	395.4	-119.8	71.23
2	171.92	-0.031	-0.03	0.003	-4.297	-84.12	11.83
3	187.08	-1.178	0.147	-0.218	-46.06	93.02	305.2
4	273.3	0.226	1.141	-0.004	80.46	-13.27	46.91
5	279.1	-0.012	-0.554	-0.092	0.666	0.985	-21.72
6	374.18	-0.085	-0.019	0.182	53.94	2.745	24.65
7	392.89	-1.501	-0.049	-0.19	-64.43	117.8	472.6
8	470.15	-0.078	-0.024	-0.804	-245.9	72.96	-25.67
9	487.03	-0.049	-0.096	0.127	45.34	-9.452	24.08
10	508.79	-0.001	1.103	-0.143	28.15	13.07	106.3
11	541.81	-0.001	-0.059	-0.079	-24.22	6.678	-29.56
12	565.28	0.055	0.001	-0.156	-47.43	28.78	-18.01
13	658.94	-0.031	0.075	0.293	97.81	-27.2	15.3
14	679.7	-0.049	0.032	-0.023	-70.8	18.46	-11.72
15	688.69	-0.047	0.187	0.225	83.12	-17.75	33.42
16	700.22	-0.037	-0.013	0.098	31.93	-7.586	10.68
17	714.49	0.032	-0.109	-0.232	-81.23	18.05	-20.19
18	777.55	-0.046	-0.001	-0.097	-29.77	20.51	11.71
19	822.64	-0.084	-0.005	-0.021	-6.349	6.02	24.4
20	833.41	-0.029	-0.013	0.017	3.504	0.495	6.777
21	863.01	0.001	-0.012	-0.017	-6.343	2.933	-1.084
22	885.12	0.044	-0.003	-0.046	-14.03	5.527	-13.16
23	904.61	-0.044	-0.017	0.054	18.52	-2.55	13.72
24	915.55	0.125	0.094	-0.017	1.354	-4.498	-28.71
25	920.42	-0.137	-0.068	-0.175	-55.77	22.82	32.93
26	952.99	0.322	0.005	-0.024	-6.913	-24.47	-94.72
27	959.08	-0.114	0.009	0.277	81.64	-24.43	34.29
28	969	-0.035	0.269	-0.159	-29.83	14.79	37.09
29	991.2	-0.065	-0.004	-0.001	0.27	1.052	18.89
30	997.38	-0.103	-0.131	-0.145	-51.89	18.92	17.46
